# Supplementary material for: Fear of Falling After Total Knee Replacement: A Saudi Experience
Source: Clin Pract. 2025 Aug 6;15(8):146. doi: 10.3390/clinpract15080146 (PMC12384254; doi:10.3390/clinpract15080146)
Supplement: Supplementary file 1 [file clinpract-15-00146-s001.zip]

Archive with 1 entries (1 files):
- clinpract-3742745-supplementary.pdf
